# Supplementary material for: A Sustainable Banana Peel Activated Carbon for Removing Pharmaceutical Pollutants from Different Waters: Production, Characterization, and Application
Source: Materials (Basel). 2024 Feb 23;17(5):1032. doi: 10.3390/ma17051032 (PMC10934144; doi:10.3390/ma17051032)
Supplement: Supplementary file 1 [file materials-17-01032-s001.zip]

Archive with 1 entries (1 files):
- materials-2864652-supplementary.pdf
